# Supplementary material for: Atlas of lysine propionylation of human right atrium and ALDH6A1-NADH pathway in new-onset atrial fibrillation after coronary surgery
Source: Commun Biol. 2025 Jun 4;8:858. doi: 10.1038/s42003-025-08264-9 (PMC12137918; doi:10.1038/s42003-025-08264-9)
Supplement: Supplementary file 3 — Supplementary Data [file 42003_2025_8264_MOESM3_ESM.xlsx]

## Sheet: Fig. 4d, Supplementary Fig. 3
	AF	SR		Table Analyzed	6v6
	3.6107	1.13251
	5.6566	1.36655		Column B	AF
	1.8966	0.500935		vs.	vs.
				Column A	SR
	1.00274	0.978832
	2.24623	1.06576		Unpaired t test
	2.89609	0.955408		P value	0.0186
				P value summary	*
				Significantly different (P < 0.05)?	Yes
				One- or two-tailed P value?	Two-tailed
				t, df	t=2.805, df=10
				How big is the difference?
				Mean of column A	1
				Mean of column B	2.885
				Difference between means (B - A) ± SEM	1.885 ± 0.6719
				95% confidence interval	0.3877 to 3.382
				R squared (eta squared)	0.4404
				F test to compare variances
				F, DFn, Dfd	32.22, 5, 5
				P value	0.0017
				P value summary	**
				Significantly different (P < 0.05)?	Yes
				Data analyzed
				Sample size, column A	6
				Sample size, column B	6

## Sheet: Fig. 4e
	AF	SR		Area under the ROC curve
	3.6107	1.13251		Area	0.9167
	5.6566	1.36655		Std. Error	0.08893
	1.8966	0.500935		95% confidence interval	0.7424 to 1.000
				P value	0.0163
	1.00274	0.978832
	2.24623	1.06576		Data
	2.89609	0.955408		Controls (AF)	6
				Patients (SR)	6
				Missing Controls	0
				Missing Patients	0

## Sheet: Fig. 5b
		pCMV3-Flag	ALDH6A1-K113	ALDH6A1-K113Q	ALDH6A1-K113R
		0	0.876927	1.63009	0.242375
		0	0.866743	2.34712	1.10112
		0	1.25633	1.61404	0.505051
	Number of families	1
	Number of comparisons per family	6
	Alpha	0.05
	Tukey's multiple comparisons test	Mean Diff.	95.00% CI of diff.	Significant?	Summary	Adjusted P Value
	pCMV3-Flag vs. ALDH6A1-K113	-1	-1.845 to -0.1545	Yes	*	0.0222	A-B
	pCMV3-Flag vs. ALDH6A1-K113Q	-1.864	-2.709 to -1.018	Yes	***	0.0005	A-C
	pCMV3-Flag vs. ALDH6A1-K113R	-0.6162	-1.462 to 0.2293	No	ns	0.1691	A-D
	ALDH6A1-K113 vs. ALDH6A1-K113Q	-0.8638	-1.709 to -0.01828	Yes	*	0.0454	B-C
	ALDH6A1-K113 vs. ALDH6A1-K113R	0.3838	-0.4617 to 1.229	No	ns	0.5042	B-D
	ALDH6A1-K113Q vs. ALDH6A1-K113R	1.248	0.4021 to 2.093	Yes	**	0.0065	C-D
	Test details	Mean 1	Mean 2	Mean Diff.	SE of diff.	n1	n2	q	DF
	pCMV3-Flag vs. ALDH6A1-K113	0	1	-1	0.264	3	3	5.357	8
	pCMV3-Flag vs. ALDH6A1-K113Q	0	1.864	-1.864	0.264	3	3	9.983	8
	pCMV3-Flag vs. ALDH6A1-K113R	0	0.6162	-0.6162	0.264	3	3	3.301	8
	ALDH6A1-K113 vs. ALDH6A1-K113Q	1	1.864	-0.8638	0.264	3	3	4.627	8
	ALDH6A1-K113 vs. ALDH6A1-K113R	1	0.6162	0.3838	0.264	3	3	2.056	8
	ALDH6A1-K113Q vs. ALDH6A1-K113R	1.864	0.6162	1.248	0.264	3	3	6.683	8

## Sheet: Fig. 5c
	pCMV3-Flag	ALDH6A1-K113	ALDH6A1-K113Q	ALDH6A1-K113R
	-0.0267	0.550623	2.14243	0.774776
	-0.00486	0.371195	1.61614	0.824228
	0.03156	0.330158	1.33419	0.592351
	0.0036415	0.470519	2.26341	0.603279
	-0.0036415	0.68791	1.66519	0.109245
	Number of families	1
	Number of comparisons per family	6
	Alpha	0.05
	Tukey's multiple comparisons test	Mean Diff.	95.00% CI of diff.	Significant?	Summary	Adjusted P Value
	pCMV3-Flag vs. ALDH6A1-K113	-0.4821	-0.9356 to -0.02856	Yes	*	0.0353	A-B
	pCMV3-Flag vs. ALDH6A1-K113Q	-1.804	-2.258 to -1.351	Yes	****	<0.0001	A-C
	pCMV3-Flag vs. ALDH6A1-K113R	-0.5808	-1.034 to -0.1273	Yes	*	0.0102	A-D
	ALDH6A1-K113 vs. ALDH6A1-K113Q	-1.322	-1.776 to -0.8687	Yes	****	<0.0001	B-C
	ALDH6A1-K113 vs. ALDH6A1-K113R	-0.09869	-0.5522 to 0.3548	No	ns	0.9233	B-D
	ALDH6A1-K113Q vs. ALDH6A1-K113R	1.223	0.7700 to 1.677	Yes	****	<0.0001	C-D
	Test details	Mean 1	Mean 2	Mean Diff.	SE of diff.	n1	n2	q	DF
	pCMV3-Flag vs. ALDH6A1-K113	0	0.4821	-0.4821	0.1585	5	5	4.301	16
	pCMV3-Flag vs. ALDH6A1-K113Q	0	1.804	-1.804	0.1585	5	5	16.1	16
	pCMV3-Flag vs. ALDH6A1-K113R	0	0.5808	-0.5808	0.1585	5	5	5.181	16
	ALDH6A1-K113 vs. ALDH6A1-K113Q	0.4821	1.804	-1.322	0.1585	5	5	11.8	16
	ALDH6A1-K113 vs. ALDH6A1-K113R	0.4821	0.5808	-0.09869	0.1585	5	5	0.8805	16
	ALDH6A1-K113Q vs. ALDH6A1-K113R	1.804	0.5808	1.223	0.1585	5	5	10.92	16

## Sheet: Fig. 5e
	pCMV3-Flag	ALDH6A1-K113	ALDH6A1-K113Q	ALDH6A1-K113R
	1.10755	1.73234	4.92093	1.49217
	1.01016	1.65143	5.10356	1.52186
	0.963381	1.57369	4.18956	1.80828
	0.874036	1.59818	4.78265	1.91471
	0.965756	1.80693	4.5231	1.73549
	1.00929	1.81263	4.22705	1.91303
	1.09345	1.51118	3.94541	1.76387
	1.01748	1.4406	4.40386	1.33413
	0.953419	1.59509	3.78656	1.79084
	1.02049	1.38459	4.3741	1.58112
	1.00397	1.93975	3.91828	1.6472
	1.01618	1.64962	3.75545	1.59322
	0.952488	1.4904	3.06317	1.57986
	0.92682	1.42631	3.51494	1.71799
	1.08554	1.4631	3.0474	1.52155
	Number of families	1
	Number of comparisons per family	6
	Alpha	0.05
	Tukey's multiple comparisons test	Mean Diff.	95.00% CI of diff.	Significant?	Summary	Adjusted P Value
	pCMV3-Flag vs. ALDH6A1-K113	-0.6051	-0.9246 to -0.2855	Yes	****	<0.0001	A-B
	pCMV3-Flag vs. ALDH6A1-K113Q	-3.104	-3.423 to -2.784	Yes	****	<0.0001	A-C
	pCMV3-Flag vs. ALDH6A1-K113R	-0.661	-0.9806 to -0.3414	Yes	****	<0.0001	A-D
	ALDH6A1-K113 vs. ALDH6A1-K113Q	-2.499	-2.818 to -2.179	Yes	****	<0.0001	B-C
	ALDH6A1-K113 vs. ALDH6A1-K113R	-0.05597	-0.3756 to 0.2636	No	ns	0.9666	B-D
	ALDH6A1-K113Q vs. ALDH6A1-K113R	2.443	2.123 to 2.762	Yes	****	<0.0001	C-D
	Test details	Mean 1	Mean 2	Mean Diff.	SE of diff.	n1	n2	q	DF
	pCMV3-Flag vs. ALDH6A1-K113	1	1.605	-0.6051	0.1207	15	15	7.09	56
	pCMV3-Flag vs. ALDH6A1-K113Q	1	4.104	-3.104	0.1207	15	15	36.37	56
	pCMV3-Flag vs. ALDH6A1-K113R	1	1.661	-0.661	0.1207	15	15	7.745	56
	ALDH6A1-K113 vs. ALDH6A1-K113Q	1.605	4.104	-2.499	0.1207	15	15	29.28	56
	ALDH6A1-K113 vs. ALDH6A1-K113R	1.605	1.661	-0.05597	0.1207	15	15	0.6558	56
	ALDH6A1-K113Q vs. ALDH6A1-K113R	4.104	1.661	2.443	0.1207	15	15	28.62	56

## Sheet: Supplementary Table 1
	Age (years)						male sex									BMI						Smoking									Hypertension									Fasting blood glucose
	POAF	POSR		Table Analyzed	Age			POAF	POSR		Table Analyzed	male sex				POAF	POSR		Table Analyzed	BMI			POAF	POAR		Table Analyzed	Smoking					POAF	POSR		Table Analyzed	Hypertension				POAF	POSR		Table Analyzed	Fasting blood glucose
	63	63					male	8	8							30.5	27.9					yes	5	8							yes	11	11							6.5	5.8
	66	66		Column B	POSR		female	6	6		P value and statistical significance					24.1	24.1		Column B	POSR		no	9	6		P value and statistical significance					no	3	3		P value and statistical significance					9.4	4.8		Column B	POSR
	70	68		vs.	vs.						Test	Chi-square				30.5	27.9		vs.	vs.						Test	Chi-square								Test	Chi-square				5.9	5.5		vs.	vs.
	74	69		Column A	POAF						Chi-square, df	0.000, 1				26	24.3		Column A	POAF						Chi-square, df	1.292, 1								Chi-square, df	0.000, 1				5.6	5.1		Column A	POAF
	77	75									z	0				28.3	22.8									z	1.137								z	0				6.2	4.7
	70	69		Unpaired t test							P value	>0.9999				23.7	24.4		Unpaired t test							P value	0.2556								P value	>0.9999				6.3	7.2		Unpaired t test
	71	71		P value	0.5704						P value summary	ns				22.2	23.8		P value	0.5336						P value summary	ns								P value summary	ns				4.4	6.9		P value	0.285
	68	68		P value summary	ns						One- or two-sided	Two-sided				26.3	32.7		P value summary	ns						One- or two-sided	Two-sided								One- or two-sided	Two-sided				8.2	5.4		P value summary	ns
	73	69		Significantly different (P < 0.05)?	No						Statistically significant (P < 0.05)?	No				22.4	26		Significantly different (P < 0.05)?	No						Statistically significant (P < 0.05)?	No								Statistically significant (P < 0.05)?	No				12	8.4		Significantly different (P < 0.05)?	No
	64	64		One- or two-tailed P value?	Two-tailed											22.1	19.6		One- or two-tailed P value?	Two-tailed																				3.8	4.8		One- or two-tailed P value?	Two-tailed
	69	72		t, df	t=0.5748, df=26						Data analyzed	POAF	POSR	Total		33.3	22.9		t, df	t=0.6310, df=26						Data analyzed	POAF	POAR	Total						Data analyzed	POAF	POSR	Total		5.1	3.6		t, df	t=1.092, df=26
	56	53									male	8	8	16		23.3	24.7									yes	5	8	13						yes	11	11	22		5.8	4.7
	74	76		How big is the difference?							female	6	6	12		27.3	25.1		How big is the difference?							no	9	6	15						no	3	3	6		7.2	9.2		How big is the difference?
	74	69		Mean of column A	69.21						Total	14	14	28		22.2	24.8		Mean of column A	25.87						Total	14	14	28						Total	14	14	28		5.1	4.5		Mean of column A	6.536
				Mean of column B	68														Mean of column B	25.07																							Mean of column B	5.757
				Difference between means (B - A) ± SEM	-1.214 ± 2.113						Percentage of row total	POAF	POSR						Difference between means (B - A) ± SEM	-0.8000 ± 1.268						Percentage of row total	POAF	POAR							Percentage of row total	POAF	POSR						Difference between means (B - A) ± SEM	-0.7786 ± 0.7132
				95% confidence interval	-5.557 to 3.128						male	50.00%	50.00%						95% confidence interval	-3.406 to 1.806						yes	38.46%	61.54%							yes	50.00%	50.00%						95% confidence interval	-2.245 to 0.6875
				R squared (eta squared)	0.01255						female	50.00%	50.00%						R squared (eta squared)	0.01508						no	60.00%	40.00%							no	50.00%	50.00%						R squared (eta squared)	0.04382
				F test to compare variances							Percentage of column total	POAF	POSR						F test to compare variances							Percentage of column total	POAF	POAR							Percentage of column total	POAF	POSR						F test to compare variances
				F, DFn, Dfd	1.029, 13, 13						male	57.14%	57.14%						F, DFn, Dfd	1.465, 13, 13						yes	35.71%	57.14%							yes	78.57%	78.57%						F, DFn, Dfd	1.793, 13, 13
				P value	0.9596						female	42.86%	42.86%						P value	0.5008						no	64.29%	42.86%							no	21.43%	21.43%						P value	0.3053
				P value summary	ns														P value summary	ns																							P value summary	ns
				Significantly different (P < 0.05)?	No						Percentage of grand total	POAF	POSR						Significantly different (P < 0.05)?	No						Percentage of grand total	POAF	POAR							Percentage of grand total	POAF	POSR						Significantly different (P < 0.05)?	No
											male	28.57%	28.57%													yes	17.86%	28.57%							yes	39.29%	39.29%
				Data analyzed							female	21.43%	21.43%						Data analyzed							no	32.14%	21.43%							no	10.71%	10.71%						Data analyzed
				Sample size, column A	14														Sample size, column A	14																							Sample size, column A	14
				Sample size, column B	14														Sample size, column B	14																							Sample size, column B	14
	CREA							TCHOL								LDL-C							LVEF							LVDd						LVDs
	POAF	POSR		Table Analyzed	CREA			POAF	POSR		Table Analyzed	TCHOL				POAF	POSR		Table Analyzed	LDL-C			POAF	POSR		Table Analyzed	LVEF			POAF	POSR		Table Analyzed	LVDd		POAF	POSR		Table Analyzed	LVDs
	54	73						2.9	4.2							1.41	2.62						44	65						55	46					38	40
	62	65		Column B	POSR			3.3	2.7		Column B	POSR				1.99	1.42		Column B	POSR			53	63		Column B	POSR			48	46		Column B	POSR		41	38		Column B	POSR
	62	93		vs.	vs.			3.9	3		vs.	vs.				2.19	1.67		vs.	vs.			47	63		vs.	vs.			56	42		vs.	vs.		40	34		vs.	vs.
	84	93		Column A	POAF			3.3	5.2		Column A	POAF				1.76	3.36		Column A	POAF			64	64		Column A	POAF			44	54		Column A	POAF		40	40		Column A	POAF
	47	47						6.4	5.7							3.68	3.7						61	69						42	43					36	32
	49	70		Unpaired t test				5.4	4.6		Unpaired t test					3.48	2.99		Unpaired t test				75	71		Unpaired t test				38	42		Unpaired t test			33	40		Unpaired t test
	109	67		P value	0.7564			4.2	3.3		P value	0.6712				2.63	1.77		P value	0.9981			69	65		P value	0.0062			44	44		P value	0.7089		39	32		P value	0.5914
	52	44		P value summary	ns			3.5	3.8		P value summary	ns				1.95	2.01		P value summary	ns			53	70		P value summary	**			48	46		P value summary	ns		31	39		P value summary	ns
	72	62		Significantly different (P < 0.05)?	No			4.3	4.7		Significantly different (P < 0.05)?	No				2.6	3.08		Significantly different (P < 0.05)?	No			44	55		Significantly different (P < 0.05)?	Yes			45	46		Significantly different (P < 0.05)?	No		35	45		Significantly different (P < 0.05)?	No
	76	58		One- or two-tailed P value?	Two-tailed			4.3	4.1		One- or two-tailed P value?	Two-tailed				2.8	2.55		One- or two-tailed P value?	Two-tailed			47	62		One- or two-tailed P value?	Two-tailed			47	47		One- or two-tailed P value?	Two-tailed		33	35		One- or two-tailed P value?	Two-tailed
	51	48		t, df	t=0.3135, df=26			3.7	4.3		t, df	t=0.4294, df=26				1.85	2.84		t, df	t=0.002376, df=26			61	65		t, df	t=2.980, df=26			48	41		t, df	t=0.3775, df=26		30	32		t, df	t=0.5435, df=26
	73	79						4.8	4.2							2.25	2.49						57	71						47	47					38	30
	88	57		How big is the difference?				3.2	4		How big is the difference?					1.56	2.6		How big is the difference?				64	70		How big is the difference?				51	54		How big is the difference?			36	37		How big is the difference?
	56	51		Mean of column A	66.79			6.1	3.3		Mean of column A	4.236				4.39	1.43		Mean of column A	2.467			63	67		Mean of column A	57.29			41	47		Mean of column A	46.71		24	33		Mean of column A	35.29
				Mean of column B	64.79						Mean of column B	4.079							Mean of column B	2.466						Mean of column B	65.71						Mean of column B	46.07					Mean of column B	36.21
				Difference between means (B - A) ± SEM	-2.000 ± 6.380						Difference between means (B - A) ± SEM	-0.1571 ± 0.3660							Difference between means (B - A) ± SEM	-0.0007143 ± 0.3006						Difference between means (B - A) ± SEM	8.429 ± 2.828						Difference between means (B - A) ± SEM	-0.6429 ± 1.703					Difference between means (B - A) ± SEM	0.9286 ± 1.708
				95% confidence interval	-15.11 to 11.11						95% confidence interval	-0.9094 to 0.5951							95% confidence interval	-0.6186 to 0.6172						95% confidence interval	2.615 to 14.24						95% confidence interval	-4.143 to 2.858					95% confidence interval	-2.583 to 4.440
				R squared (eta squared)	0.003765						R squared (eta squared)	0.007041							R squared (eta squared)	2.172e-07						R squared (eta squared)	0.2546						R squared (eta squared)	0.005451					R squared (eta squared)	0.01123
				F test to compare variances							F test to compare variances								F test to compare variances							F test to compare variances							F test to compare variances						F test to compare variances
				F, DFn, Dfd	1.295, 13, 13						F, DFn, Dfd	1.713, 13, 13							F, DFn, Dfd	1.471, 13, 13						F, DFn, Dfd	4.757, 13, 13						F, DFn, Dfd	1.627, 13, 13					F, DFn, Dfd	1.210, 13, 13
				P value	0.6481						P value	0.3438							P value	0.4964						P value	0.0084						P value	0.3918					P value	0.7361
				P value summary	ns						P value summary	ns							P value summary	ns						P value summary	**						P value summary	ns					P value summary	ns
				Significantly different (P < 0.05)?	No						Significantly different (P < 0.05)?	No							Significantly different (P < 0.05)?	No						Significantly different (P < 0.05)?	Yes						Significantly different (P < 0.05)?	No					Significantly different (P < 0.05)?	No
				Data analyzed							Data analyzed								Data analyzed							Data analyzed							Data analyzed						Data analyzed
				Sample size, column A	14						Sample size, column A	14							Sample size, column A	14						Sample size, column A	14						Sample size, column A	14					Sample size, column A	14
				Sample size, column B	14						Sample size, column B	14							Sample size, column B	14						Sample size, column B	14						Sample size, column B	14					Sample size, column B	14
